# Supplementary material for: A Critical Review of Risk Assessment Models for Listeria monocytogenes in Seafood
Source: Foods. 2024 Feb 26;13(5):716. doi: 10.3390/foods13050716 (PMC10930801; doi:10.3390/foods13050716)
Supplement: Supplementary file 1 [file foods-13-00716-s001.zip]

Archive with 1 entries (1 files):
- foods-2876319-supplementary.xlsx
