# Supplementary material for: A Critical Review of Risk Assessment Models for Listeria monocytogenes in Seafood
Source: Foods. 2024 Feb 26;13(5):716. doi: 10.3390/foods13050716 (PMC10930801; doi:10.3390/foods13050716)
Supplement: Supplementary file 1 [file foods-13-00716-s001.zip › foods-2876319-supplementary.xlsx]

## Sheet: Feuil1
Table S1: Accessibility to listeriosis QRA published models for seafood products
Model	Language	Sharing opportunity	Access to code
Pouillot et al. [9,10]	R	Not specified
Fritsch et al. [11]	Matlab	Not specified
Chen et al. [12]	R	R script (Github)	https://github.com/FSL-MQIP/RegulatoryAndRecallRiskModel_Listeria_ColdSmokedSalmon (accessed on 30 January 2024)
FDA-FSIS [6]	Excel Visual Basic	Yes	The modeling software was initially on the JIFSAN clearinghouse website (http://www.foodriskclearinghouse.umd.edu) (accessed on 30 January 2024)
Pérez-Rodríguez et al. [13]	@Risk	@risk spreadsheets together with manual	https://zenodo.org/records/822350#.WV5HHmeweUk (accessed on 30 January 2024)
Efsa [1]	R	R scripts (Zenodo) and fskx files (RAKIP repository)	https://zenodo.org/records/1117742 and https://knime.bfr.berlin/landingpage/RAKIP-Model-Repository (accessed on 30 January 2024)
Lindqvist and Westöö [14]	@Risk	Functions of the spreadsheet are provided in the figure of the article
FAO-WHO [15]	Analytica®	Not specified
Garrido et al. [16]	@Risk	Not specified
Gospavic et al. [17]	Not specified	Not specified
Dass [18]	@Risk	Not specified
Bomfeh et al. [19]	@Risk	Not specified
Pasonen et al. [20]	R associated to openbugs	Not specified
